# Supplementary material for: Mirror feedback in Zumba dance education: effects on proprioception, balance and mood state
Source: PeerJ. 2026 Feb 26;14:e20453. doi: 10.7717/peerj.20453 (PMC12950186; doi:10.7717/peerj.20453)
Supplement: Supplemental Information 1 [file peerj-14-20453-s001.xlsx]

## Sheet: Pre-test
ID	Group	Age	Hight	BMI	Right 15	Right 30	Right 60	Right 90	Left 15	Left 30	Left 60	Left 90	Panas Positive Pre test	Panas Negative Pre test
1		18	161.5	19.5	10	20	50	96	11	38	69	95	34	16
2		20	164	18.1	8	40	49	98	9	23	50	99	48	10
3		18	158	24.2	10	25	65	98	9	22	72	99	18	20
4	Mirror Group	21	169.5	17.2	10	21	57	80	10	23	56	85	34	14
5		20	179.2	22.4	10	25	62	95	8	24	69	96	43	13
6		18	173	18.7	12	35	45	84	11	23	45	87	36	11
7		21	159.5	20.9	12	26	55	81	18	24	53	82	38	11
8		19	154	24.2	12	25	55	96	10	23	53	100	44	10
9		22	148.5	25.3	11	24	66	81	12	25	69	96	35	18
10		22	155	24.3	13	26	55	95	12	24	67	94	32	14
11		19	152.5	20.4	11	36	53	82	10	32	55	84	43	10
12		20	168.5	18.4	11	26	67	86	13	25	65	95	37	28
13		22	156	19.5	13	25	54	67	13	22	54	68	42	13
14		20	166	19.9	18	26	54	86	17	27	55	85	23	14
1		22	154.5	20.9	15	28	60	89	14	31	59	91	45	16
2		19	162.5	23	14	30	60	90	14	31	60	90	41	12
3		18	165.5	23.9	14	29	60	90	15	30	60	89	36	16
4		20	160.5	21.9	15	30	59	90	15	31	59	90	49	10
5		19	155	20.9	15	31	60	90	15	29	60	90	41	12
6	Non-Mirror Group	19	156	20	16	30	60	90	15	29	60	90	42	10
7		20	162.3	21.7	14	30	59	90	14	29	59	90	44	11
8		22	168	20.3	15	30	60	89	15	30	60	90	36	20
9		19	163.5	19.1	14	30	60	90	15	29	60	90	29	21
10		31	163.5	25.3	15	29	60	90	15	30	60	90	19	27
11		20	168.5	25.4	16	29	60	90	15	29	60	90	40	14
12		19	165.6	21.6	15	30	58	91	15	30	62	91	38	11
13		21	163	17.8	14	30	60	89	15	29	60	90	38	17
1		17	175.5	18.8	11	25	50	86	18	22	55	85	38	10
2		20	164.7	19.3	10	31	66	97	9	16	67	85	40	15
3		21	161	18.9	12	22	67	93	11	25	66	92	34	12
4		21	155	21.5	14	27	50	104	17	20	65	100	42	20
5	Control Group	18	173	21	14	30	60	89	16	30	60	91	41	22
6		20	169	32.5	9	20	51	95	13	22	53	93	31	25
7		21	167	22.2	13	27	55	87	15	28	66	94	43	28
8		20	159	20.6	13	23	68	95	12	22	63	92	23	18
9		19	160	19.2	10	24	45	80	11	35	50	89	30	19
10		19	161.6	20	14	30	60	91	15	30	59	89	33	15
11		20	163	19.5	13	28	65	83	18	25	52	83	27	13
12		20	161.5	16.9	13	27	56	89	12	26	66	90	40	12

## Sheet: Mid-test
ID	Group	Age	Hight	BMI	Right 15	Right 30	Right 60	Right 90	Left 15	Left 30	Left 60	Left 90
1		18	161.5	19.8	13	31	62	96	14	32	64	91
2		20	164	18.7	12	28	57	85	13	25	63	89
3		18	158	24.5	14	25	62	96	16	27	61	93
4	Mirror Group	21	169.5	17.2	16	26	57	89	13	22	58	90
5		20	179.2	20.8	14	29	66	90	13	28	69	96
6		18	173	19	13	23	52	89	15	23	50	92
7		21	159.5	20.8	16	29	60	90	18	29	59	89
8		19	154	27.1	12	25	59	94	15	28	53	85
9		22	148.5	24.6	16	28	62	85	15	27	62	93
10		22	155	25.1	17	32	62	91	14	30	61	90
11		19	152.5	20.9	11	25	67	90	14	32	60	93
12		20	168.5	19	17	28	63	94	12	27	61	92
13		22	156	16.4	12	28	65	101	13	26	62	98
14		20	166	19.6	15	26	59	93	14	25	59	89
1		22	154.5	29.9	11	34	58	85	13	25	59	87
2		19	162.5	24.3	13	30	59	89	15	30	60	87
3		18	165.5	24	13	27	65	84	12	26	63	87
4		20	160.5	22.4	14	31	57	87	17	28	55	93
5		19	155	20.6	16	32	58	90	14	27	55	89
6	Non-Mirror Group	19	156	20.1	13	27	55	86	13	33	65	93
7		20	162.3	21.7	17	24	65	85	12	25	63	86
8		22	168	20.9	16	32	60	88	17	30	65	90
9		19	163.5	19.4	14	28	54	87	18	28	63	91
10		31	163.5	24.5	15	25	56	90	15	28	60	97
11		20	168.5	24.5	12	28	62	90	13	26	60	90
12		19	165.6	21.4	12	27	65	93	14	30	66	90
13		21	163	18.1	13	24	60	84	14	26	60	86
1		17	175.5	19.6	10	24	52	85	19	25	45	100
2		20	164.7	18.5	11	29	67	95	11	20	64	87
3		21	161	18.9	13	25	63	93	13	26	64	93
4		21	155	20.7	13	28	55	107	19	23	67	96
5	Control Group	18	173	21.2	15	31	58	90	17	28	59	90
6		20	169	33.3	10	39	55	87	14	24	52	97
7		21	167	23.9	12	22	60	86	16	27	63	96
8		20	159	20.4	15	25	66	98	13	24	67	100
9		19	160	18.9	9	23	50	82	11	33	52	88
10		19	161.6	20.6	13	29	58	89	15	30	60	90
11		20	163	19.3	11	26	60	85	10	25	53	86
12		20	161.5	16.7	10	29	55	89	15	25	65	90

## Sheet: Post-test
ID	Group	Age	Hight	BMI	Right 15	Right 30	Right 60	Right 90	Left 15	Left 30	Left 60	Left 90	Panas Positive Post Test	Panas Negative Post Test
1		18	161.5	19.4	15	30	60	91	15	30	60	90	27	18
2		20	164	18.6	14	30	61	89	15	30	58	90	35	22
3		18	158	24.1	15	29	61	91	15	31	61	91	30	23
4	Mirror Group	21	169.5	16.6	15	31	60	90	15	27	59	90	30	24
5		20	179.2	21	15	30	59	91	15	30	63	90	27	20
6		18	173	18.7	15	28	61	90	15	30	60	92	26	20
7		21	159.5	21	15	30	60	89	16	30	60	90	24	20
8		19	154	24	15	30	60	90	15	30	59	89	29	26
9		22	148.5	24.3	15	29	60	90	15	30	59	90	23	22
10		22	155	24.5	15	30	60	91	15	30	60	90	32	31
11		19	152.5	20.6	16	31	59	90	14	31	60	89	19	30
12		20	168.5	19.2	15	30	61	90	15	30	61	91	30	20
13		22	156	19.4	15	31	60	90	14	31	61	90	23	22
14		20	166	19.9	15	29	60	90	15	28	60	90	12	10
1		22	154.5	22.7	10	26	65	86	11	25	55	96	33	23
2		19	162.5	23.5	17	20	66	86	18	35	65	98	31	18
3		18	165.5	24.8	11	21	54	84	11	25	55	84	35	22
4		20	160.5	22.2	17	24	55	96	19	26	65	97	29	21
5		19	155	20.1	10	23	53	80	13	26	57	94	30	21
6	Non-Mirror Group	19	156	20.4	13	26	45	81	12	36	64	94	30	22
7		20	162.3	21.6	20	22	70	98	10	18	67	96	28	27
8		22	168	21.4	10	22	51	96	9	23	54	98	33	22
9		19	163.5	19.6	13	27	54	94	12	26	56	89	20	31
10		31	163.5	24.8	11	24	53	94	13	26	65	96	29	20
11		20	168.5	24.4	10	26	55	80	12	38	66	83	13	13
12		19	165.6	21.2	10	25	68	97	10	26	65	94	36	22
13		21	163	18.3	18	38	66	97	19	31	64	88	22	19
1		17	175.5	19.1	12	22	49	85	17	25	52	82	27	24
2		20	164.7	18.5	16	30	65	95	10	18	65	86	28	20
3		21	161	19.4	11	24	67	96	11	36	64	84	34	22
4		21	155	20.5	13	27	65	97	18	22	65	98	35	37
5	Control Group	18	173	20.9	15	29	61	90	16	30	61	89	28	21
6		20	169	33.1	11	25	54	86	13	25	54	95	29	26
7		21	167	21.1	18	25	61	93	15	28	63	95	28	23
8		20	159	20.1	14	24	64	95	13	25	67	98	31	23
9		19	160	19.1	10	22	52	84	10	35	53	87	34	22
10		19	161.6	20.7	15	30	60	90	14	29	60	90	33	23
11		20	163	18.7	13	29	55	88	17	27	52	85	23	23
12		20	161.5	16.5	13	26	57	90	12	25	67	89	36	23

## Sheet: Follow-up
ID	Group	Age	Hight	BMI	Right 15	Right 30	Right 60	Right 90	Left 15	Left 30	Left 60	Left 90
1		18	161.5	19	16	30	61	90	14	29	58	90
2		20	164	18.4	17	32	53	85	14	27	61	88
3		18	158	23.9	14	29	59	88	13	27	57	87
4	Mirror Group	21	169.5	17.1	12	21	65	95	16	28	65	94
5		20	179.2	20.4	16	29	64	91	15	28	64	91
6		18	173	18.9	16	27	55	87	15	33	62	88
7		21	159.5	20.8	11	36	56	87	15	25	60	90
8		19	154	22.7	14	29	59	89	15	29	59	89
9		22	148.5	23.6	15	31	58	90	15	31	57	91
10		22	155	24.9	15	29	61	89	15	29	60	89
11		19	152.5	20.2	13	28	63	92	16	31	59	92
12		20	168.5	19.5	15	27	60	90	14	30	64	91
13		22	156	18.8	16	25	56	90	16	35	63	90
14		20	166	20.2	16	28	61	91	14	28	67	89
1		22	154.5	21i6	13	27	64	87	14	26	62	88
2		19	162.5	23.4	10	24	67	88	16	33	55	88
3		18	165.5	25	13	29	57	85	14	28	59	88
4		20	160.5	22.9	14	29	67	89	14	32	65	89
5		19	155	19.9	13	27	57	88	14	28	59	92
6	Non-Mirror Group	19	156	19.7	14	28	59	86	16	32	61	92
7		20	162.3	21.6	17	27	64	92	13	25	63	91
8		22	168	21.3	13	27	58	91	13	28	59	92
9		19	163.5	20	14	28	58	91	14	29	61	87
10		31	163.5	25.1	12	30	59	90	14	30	59	90
11		20	168.5	24.9	14	29	59	90	13	31	62	91
12		19	165.6	21	13	29	61	89	12	31	59	90
13		21	163	18.5	14	30	60	89	15	29	60	89
1		17	175.5	19	12	23	51	86	18	26	54	84
2		20	164.7	18.2	11	28	66	96	10	21	66	85
3		21	161	19.1	12	26	65	94	13	35	63	93
4		21	155	20.9	14	28	64	99	17	25	68	94
5	Control Group	18	173	20.8	14	30	59	90	14	30	60	91
6		20	169	33.5	10	23	55	88	13	26	55	94
7		21	167	21.1	13	26	60	88	15	29	64	94
8		20	159	19.8	15	26	65	94	12	26	66	97
9		19	160	18.8	11	21	54	85	10	34	55	85
10		19	161.6	20.5	15	30	59	91	14	30	60	91
11		20	163	18.9	14	28	57	89	16	28	55	86
12		20	161.5	16.5	13	32	64	90	14	33	62	90

## Sheet: BİODEX
ID	Group	Age	Hight	PST-SGA-OSI-1	STD DEV.-1	PST-SGA-OSI-2	STD DEV.-2	PST-SGA-OSI-3	STD DEV.-3	PST-SGA-OSI-4	STD DEV-4	PST-SGA-API-1	STD DEV.-1	PST-SGA-API-2	STD DEV.-2	PST-SGA-API-3	STD DEV.-3	PST-SGA-API-4	STD DEV.-4	PST-SGA-MLI-1	STD DEV.-1	PST-SGA-MLI-2	STD DEV.-2	PST-SGA-MLI-3	STD DEV.-3	PST-SGA-MLI-4	STD DEV.-4	PST-SGK-OSI-1	STD DEV.-1	PST-SGK-OSI-2	STD DEV.-2	PST-SGK-OSI-3	STD DEV.-3	PST-SGK-OSI-4	STD DEV.-4	PST-SGK-API-1	STD DEV.-1	PST-SGK-API-2	STD DEV.-2	PST-SGK-API-3	STD DEV.-3	PST-SGK-API-4	STD DEV.-4	PST-SGK-MLI-1	STD DEV.-1	PST-SGK-MLI-2	STD DEV.-2	PST-SGK-MLI-3	STD DEV.-3
1		18	161.5	0.2	0.22	0.3	0.21	0.4	0.26	0.3	0.36	0.2	0.2	0.2	0.2	0.2	0.21	0.3	0.36	0.1	0.12	0.2	0.15	0.2	0.24	0.2	0.17	1.8	1.05	2.2	1.13	1.8	1.14	1.2	0.88	1.7	1.06	1.7	1.19	1.7	1.14	0.7	0.73	0.2	0.21	1	0.83	0.5	0.36
2		20	164	0.3	0.39	0.4	0.35	0.6	0.7	0.3	0.3	0.3	0.33	0.3	0.35	0.4	0.58	0.3	0.3	0.1	0.26	0.1	0.14	0.3	0.47	0.1	0.17	1.6	1.1	1.8	1.43	3.4	1.5	1.5	0.62	1.4	1.09	1.6	1.53	2.2	1.24	0.7	0.6	0.5	0.43	0.5	0.35	2.5	1.11
3		18	158	0.3	0.21	0.3	0.27	0.4	0.3	0.3	0.3	0.2	0.19	0.2	0.26	0.3	0.29	0.2	0.3	0.2	0.16	0.1	0.16	0.2	0.2	0.1	0.17	0.6	0.42	1.5	0.99	1.1	0.69	1.1	0.59	0.4	0.41	1.1	0.94	1	0.68	0.5	0.39	0.3	0.27	0.8	0.66	0.2	0.25
4	Mirror Group	21	169.5	0.3	0.25	0.3	0.27	0.7	0.79	0.4	0.26	0.2	0.18	0.2	0.24	0.6	0.79	0.2	0.21	0.2	0.23	0.2	0.19	0.2	0.28	0.3	0.23	1.1	0.43	1.4	0.72	2	1.06	1.3	0.57	0.3	0.27	1.1	0.66	1.8	1.1	1	0.52	1	0.43	0.8	0.44	0.88	0.44
5		20	179.2	0.1	0.16	0.3	0.22	0.4	0.36	0.3	0.24	0.1	0.15	0.2	0.21	0.3	0.38	0.2	0.2	0.1	0.08	0.2	0.15	0.2	0.14	0.1	0.19	1	0.39	0.8	0.43	0.4	0.31	0.4	0.35	0.5	0.34	0.4	0.32	0.3	0.3	0.3	0.32	0.8	0.39	0.6	0.4	0.3	0.18
6		18	173	0.3	0.31	0.4	0.35	0.6	0.93	0.5	0.43	0.2	0.31	0.3	0.34	0.5	0.83	0.4	0.45	0.1	0.17	0.1	0.17	0.3	0.5	0.2	0.19	1	0.69	3.1	1.7	1.5	0.55	1.1	0.75	1	0.71	3	1.69	0.9	0.68	0.8	0.76	0.3	0.28	0.5	0.52	1	0.43
7		21	159.5	0.4	0.3	0.6	0.5	1	0.54	0.7	0.48	0.3	0.29	0.3	0.38	0.9	0.55	0.4	0.45	0.2	0.2	0.5	0.41	0.4	0.45	0.4	0.33	1.8	0.97	2.5	1.27	3.2	1.26	1.2	0.79	1	0.84	2	1.37	1.3	0.95	0.9	0.73	1	0.69	2.9	1.44	1.2	0.69
8		19	154	0.5	0.38	0.7	0.45	0.7	0.45	0.5	0.49	0.4	0.42	0.4	0.38	0.4	0.38	0.4	0.51	0.1	0.17	0.5	0.37	0.5	0.37	0.1	0.15	0.7	0.38	0.7	0.49	1.4	0.56	1	0.54	0.5	0.38	0.5	0.42	0.5	0.46	0.8	0.57	0.4	0.29	0.4	0.23	1.2	0.55
9		22	148.5	0.3	0.32	0.3	0.24	0.5	0.35	0.5	0.29	0.3	0.31	0.2	0.24	0.4	0.37	0.3	0.32	0.1	0.16	0.2	0.12	0.4	0.19	0.3	0.18	0.6	0.46	2.4	0.74	2.8	1.04	2.1	1.18	2.4	1.26	2.4	0.76	0.6	0.46	2	1.16	1.1	0.43	0.6	0.38	0.4	0.42
10		22	155	0.3	0.22	0.3	0.24	0.4	0.29	0.3	0.19	0.2	0.21	0.1	0.17	0.3	0.29	0.2	0.24	0.1	0.11	0.1	0.12	0.2	0.2	0.1	0.11	0.9	0.58	1.8	0.55	1.9	0.8	1.4	0.76	0.6	0.59	1.8	0.55	1.9	0.81	1.4	0.78	0.3	0.23	0.2	0.22	0.5	0.33
11		19	152.5	0.3	0.2	0.4	0.21	1.1	0.28	0.3	0.21	0.2	0.21	0.3	0.23	0.7	0.29	0.2	0.18	0.1	0.1	0.2	0.19	0.8	0.39	0.2	0.18	0.9	0.45	0.9	0.36	1.7	0.62	0.9	0.4	0.4	0.4	0.9	0.46	1.1	0.53	0.8	0.44	0.3	0.21	0.6	0.31	1.2	0.55
12		20	168.5	0.8	0.47	0.9	0.39	2.3	0.77	1	0.48	0.3	0.33	0.5	0.41	1.6	0.66	0.5	0.52	0.7	0.4	0.6	0.48	1.3	0.62	0.6	0.52	1.4	0.6	1.5	0.8	2.1	0.91	1.5	0.67	0.6	0.52	0.7	0.61	1.1	0.78	0.9	0.61	1.1	0.69	1.2	0.74	1.8	0.99
13		22	156	0.2	0.21	0.5	0.31	0.9	0.86	0.6	0.29	0.2	0.21	0.3	0.28	0.6	0.44	0.5	0.32	0.1	0.1	0.3	0.26	0.5	0.98	0.4	0.21	0.9	0.47	1	0.52	2.1	0.85	0.9	0.51	0.5	0.54	0.8	0.56	1.9	0.81	0.6	0.62	0.5	0.35	0.6	0.36	0.6	0.51
14		20	166	0.3	0.25	0.4	0.26	0.6	0.35	0.5	0.31	0.1	0.21	0.3	0.24	0.4	0.31	0.4	0.35	0.2	0.2	0.1	0.17	0.2	0.2	0.3	0.25	0.5	0.4	0.9	0.57	0.9	0.49	0.7	0.47	0.8	0.6	0.4	0.4	0.4	0.38	0.6	0.49	0.2	0.22	0.2	0.24	0.4	0.38
1		22	154.5	0.3	0.23	0.3	0.23	0.3	0.26	0.3	0.23	0.2	0.22	0.2	0.22	0.1	0.17	0.2	0.23	0.1	0.15	0.1	0.16	0.2	0.2	0.2	0.21	1.1	0.67	0.7	0.48	0.5	0.4	1	0.51	0.8	0.75	0.4	0.44	0.3	0.36	0.9	0.54	0.5	0.38	0.4	0.39	0.2	0.26
2		19	162.5	0.2	0.2	0.2	0.18	0.5	0.16	0.5	0.31	0.2	0.18	0.1	0.19	0.1	0.17	0.2	0.28	0.5	0.16	0.1	0.14	0.1	0.13	0.4	0.28	0.9	0.57	0.7	0.49	0.5	0.25	0.6	0.35	0.9	0.55	0.5	0.42	0.2	0.22	0.3	0.29	0.5	0.38	0.4	0.23	0.3	0.25
3		18	165.5	0.5	0.31	0.2	0.2	0.2	0.17	0.5	0.29	0.5	0.32	0.2	0.13	0.1	0.15	0.5	0.29	0.3	0.12	0.1	0.17	0.1	0.13	0.1	0.16	1.1	0.64	0.8	0.47	0.6	0.46	0.7	0.62	0.9	0.7	0.8	0.49	0.5	0.41	0.6	0.64	0.3	0.26	0.2	0.23	0.2	0.2
4		20	160.5	0.4	0.34	0.3	0.31	0.3	0.28	0.3	0.3	0.2	0.27	0.3	0.33	0.2	0.29	0.3	0.36	0.2	0.2	0.1	0.16	0.1	0.13	0.1	0.16	4	1.39	0.7	0.35	0.8	0.74	1.4	1	4	1.39	0.8	0.75	0.5	0.36	1.3	1.02	0.7	0.31	0.6	0.25	0.4	0.19
5		19	155	0.5	0.25	0.3	0.25	0.2	0.19	0.2	0.24	0.3	0.22	0.2	0.23	0.1	0.15	0.2	0.21	0.3	0.26	0.2	0.19	0.1	0.16	0.1	0.16	1.4	0.54	0.8	0.58	0.7	0.33	1.2	0.48	0.7	0.38	0.5	0.42	0.3	0.24	0.7	0.6	1.2	0.48	0.2	0.22	0.6	0.33
6	Non-Mirror Group	19	156	0.3	0.26	0.3	0.23	0.2	0.16	0.3	0.33	0.2	0.24	0.2	0.21	0.2	0.14	0.2	0.22	0.2	0.18	0.2	0.19	0.1	0.14	0.2	0.15	1.4	0.4	0.8	0.52	0.3	0.24	0.8	0.38	1	0.38	0.4	0.41	0.2	0.23	0.6	0.39	1	0.32	0.6	0.5	0.1	0.14
7		20	162.3	0.5	0.3	0.4	0.38	0.3	0.27	0.4	0.33	0.3	0.29	0.3	0.36	0.1	0.18	0.3	0.32	0.3	0.23	0.3	0.23	0.2	0.24	0.3	0.27	1.7	0.88	0.8	0.53	0.6	0.36	1.1	0.52	1.1	0.74	0.5	0.44	0.4	0.34	0.6	0.52	1.2	0.64	0.6	0.49	0.4	0.31
8		22	168	0.4	0.31	0.3	0.27	0.2	0.18	0.3	0.25	0.3	0.24	0.2	0.24	0.2	0.18	0.2	0.19	0.2	0.27	0.2	0.22	0.1	0.08	0.2	0.23	1	0.68	0.6	0.33	0.5	0.34	0.8	0.54	0.8	0.61	0.5	0.36	0.4	0.35	0.6	0.55	0.5	0.33	0.2	0.23	0.1	0.15
9		19	163.5	1.9	1.49	0.9	0.35	0.4	0.24	0.8	0.52	1.4	0.87	0.3	0.35	0.1	0.13	0.7	0.53	1.3	1.34	0.8	0.27	0.3	0.24	0.4	0.33	1.5	0.9	1.3	0.57	0.5	0.47	1.3	0.98	1.2	0.93	0.7	0.63	0.4	0.37	0.7	0.73	0.7	0.49	1	0.51	0.2	0.37
10		31	163.5	0.8	0.56	0.3	0.16	0.2	0.2	0.6	0.32	0.7	0.6	0.2	0.2	0.2	0.17	0.4	0.31	0.2	0.21	0.2	0.12	0.2	0.17	0.4	0.25	0.9	0.79	0.3	0.21	0.2	0.2	1.3	0.58	0.8	0.74	0.3	0.21	0.1	0.16	0.5	0.47	0.5	0.36	0.2	0.17	0.1	0.14
11		20	168.5	0.2	0.2	0.2	0.22	0.2	0.19	0.2	0.19	0.2	0.18	0.1	0.21	0.2	0.15	0.1	0.1	0.1	0.14	0.1	0.13	0.1	0.15	0.2	0.18	1.3	0.51	0.5	0.31	0.4	0.29	0.8	0.53	0.7	0.55	0.3	0.27	0.3	0.29	0.5	0.51	1	0.42	0.4	0.27	0.2	0.19
12		19	165.6	0.6	0.28	0.5	0.28	0.3	0.3	0.5	0.39	0.2	0.27	0.4	0.29	0.2	0.29	0.4	0.38	0.5	0.24	0.2	0.18	0.1	0.16	0.3	0.24	1.4	0.66	0.6	0.45	0.6	0.34	0.9	0.49	0.3	0.27	0.5	0.42	0.5	0.36	0.5	0.47	1.3	0.73	0.2	0.27	0.2	0.19
13		21	163	0.3	0.26	0.2	0.19	0.1	0.16	0.5	0.29	0.3	0.27	0.2	0.19	0.1	0.14	0.4	0.29	0,,1	0.14	0.1	0.1	0.1	0.11	0.2	0.17	0.7	0.51	0.6	0.35	0.5	0.46	0.7	0.48	0.6	0.52	0.4	0.38	0.4	0.48	0.7	0.5	0.2	0.21	0.3	0.25	0.1	0.15
1		17	175.5	0.3	0.27	0.2	0.22	0.2	0.21	0.2	0.21	0.2	0.22	0.2	0.22	0.2	0.19	0.2	0.21	0.2	0.21	0.1	0.08	0.1	0.13	0.1	0.14	1.1	0.55	1.1	0.67	1.3	0.73	1.1	0.66	1.1	0.55	1.1	0.67	1.3	0.73	0.9	0.73	0.1	0.15	0.1	0.16	0.1	0.15
2		20	164.7	0.5	0.54	0.4	0.28	0.6	0.5	0.5	0.36	0.4	0.54	0.2	0.25	0.3	0.35	0.4	0.35	0.2	0.17	0.2	0.23	0.5	0.41	0.2	0.23	4.5	2.65	5.2	0.92	4.5	2.59	4.5	1.68	3.4	2.95	4.7	1.15	4.4	2.59	4.3	1.73	2.1	1.59	2.1	0.42	0.6	0.6
3		21	161	0.6	0.33	0.5	0.39	0.5	0.22	0.6	0.32	0.4	0.33	0.3	0.29	0.4	0.23	0.4	0.33	0.3	0.36	0.3	0.33	0.3	0.16	0.3	0.2	0.7	0.55	0.7	0.59	0.9	0.47	0.8	0.47	0.5	0.47	0.6	0.62	0.8	0.47	0.7	0.5	0.5	0.43	0.2	0.24	0.3	0.24
4		21	155	0.9	1.65	1	0.7	0.9	0.52	1	0.62	0.7	1.67	0.8	0.74	0.7	0.57	0.8	0.65	0.3	0.34	0.4	0.26	0.3	0.3	0.4	0.37	1.6	1.42	1.6	0.27	1.6	0.98	1.6	0.84	1.6	1.42	0.3	0.27	1.5	0.98	1.3	0.95	0.2	0.27	1.5	0.28	0.5	0.37
5	Control Group	18	173	0.5	0.35	0.5	0.35	0.5	0.34	0.5	0.31	0.5	0.37	0.3	0.33	0.5	0.37	0.4	0.19	0.1	0.16	0.2	0.23	0.1	0.17	0.2	0.19	0.9	0.7	1	0.84	0.9	0.2	1	0.62	0.9	0.71	1	0.86	0.9	0.19	0.8	0.65	0.2	0.21	0.2	0.21	0.1	0.14
6		20	169	0.9	0.69	1.1	0.89	0.9	0.44	1.1	0.63	0.8	0.63	1	0.9	0.7	0.41	1.1	0.65	0.4	0.35	0.5	0.35	0.4	0.27	0.1	0.21	0.9	0.18	0.9	0.59	0.9	0.41	1	0.39	0.3	0.23	0.6	0.64	0.6	0.36	0.7	0.43	0.9	0.16	0.6	0.33	0.6	0.34
7		21	167	1.2	0.59	1.2	0.66	1.3	0.62	1.2	0.81	1	0.61	1.2	0.71	1.3	0.65	1	0.79	0.5	0.35	0.2	0.26	0.1	0.13	0.6	0.51	1.2	0.59	1.1	0.8	1	0.69	1.2	0.81	1	0.61	1.1	0.8	1	0.71	1	0.79	0.5	0.35	0.2	0.24	0.3	0.28
8		20	159	0.5	0.39	0.4	0.26	0.6	0.65	0.6	0.52	0.3	0.29	0.3	0.26	0.4	0.42	0.5	0.52	0.3	0.33	0.2	0.22	0.4	0.6	0.3	0.28	1.7	0.68	1.8	0.35	1.7	0.84	1.8	0.39	1.6	0.74	0.7	0.23	1.6	0.86	1.5	0.32	0.5	0.29	0.6	0.29	0.5	0.38
9		19	160	0.7	0.45	0.9	0.52	0.9	0.35	0.7	0.47	0.6	0.48	0.7	0.51	0.7	0.3	0.4	0.41	0.2	0.2	0.4	0.31	0.5	0.32	0.5	0.35	2.4	0.86	2.4	0.42	2.2	0.49	2.1	0.82	2.1	0.78	2.1	0.4	1.9	0.46	1.7	0.98	1.1	0.84	1.1	0.57	0.9	0.46
10		19	161.6	0.6	0.31	0.6	0.38	0.6	0.28	0.6	0.45	0.2	0.22	0.4	0.31	0.6	0.21	0.4	0.43	0.6	0.3	0.3	0.3	0.3	0.25	0.4	0.37	1.6	0.84	1.5	0.61	1.6	1.22	1.5	0.95	1.3	0.95	1.4	0.67	1.5	1.22	1.1	0.86	0.8	0.6	0.3	0.28	0.3	0.26
11		20	163	0.1	0.15	0.1	0.13	0.2	0.09	0.2	0.15	0.1	0.14	0.1	0.06	0.1	0.08	0	0.07	0.1	0.09	0.1	0.13	0.1	0.08	0.2	0.15	0.5	0.24	0.4	0.23	0.4	0.27	0.5	0.31	0.3	0.17	0.2	0.22	0.2	0.2	0.2	0.28	0.21	0.7	0.3	0.18	0.3	0.25
12		20	161.5	0.4	0.35	0.4	0.35	0.4	0.4	0.4	0.25	0.4	0.34	0.3	0.35	0.4	0.39	0.3	0.27	0.2	0.2	0.2	0.18	0.2	0.2	0.2	0.19	0.7	0.36	0.8	0.35	0.8	0.4	0.8	0.48	0.5	0.38	0.7	0.37	0.8	0.15	0.6	0.49	0.4	0.28	0.2	0.19	0.1	0.15
	Note: 1. Pre-test 2. Mid-test 3. Post-test 4. Follow up test
[truncated: 242 more columns]
